# Supplementary material for: Integrative Transcriptomic and Perturbagen Analyses Reveal Sex-Specific Molecular Signatures Across Glioma Subtypes
Source: Cancers (Basel). 2025 Dec 24;18(1):52. doi: 10.3390/cancers18010052 (PMC12784860; doi:10.3390/cancers18010052)
Supplement: Supplementary file 1 [file cancers-18-00052-s001.zip]

Archive with 1 entries (1 files):
- cancers-4022023-supplementary.pdf
